# Supplementary material for: Cooperative behaviors and social interactions in the carnivorous bat Vampyrum spectrum
Source: PLoS One. 2025 Aug 20;20(8):e0321338. doi: 10.1371/journal.pone.0321338 (PMC12367153; doi:10.1371/journal.pone.0321338)
Supplement: S1 Table — Frequency of social behaviours of V. spectrum (only night) and their occurrence without “social roosting” behavior. (XLSX) [file pone.0321338.s009.xlsx]

## Sheet: Tabelle1
Behaviour	Time of occurence	Frequency of occurence
Prey sharing	00:19:00	11
Prey sharing	01:41:00
Prey sharing	04:01:00
Prey sharing	04:44:00
Prey sharing	23:23:00
Prey sharing	21:26:00
Prey sharing	00:41:00
Prey sharing	23:30:00
Prey sharing	23:12:00
Prey sharing	21:30:00
Prey sharing	01:20:00
Fight (over food)	19:31:00	1
Sexual behaviours	08:36:00	2
Sexual behaviours	23:21:00
Greeting behaviour	21:42:00	4
Greeting behaviour	23:06:00
Greeting behaviour	18:58:00
Greeting behaviour	21:01:00
Bringing prey into the roost	22:21:00	4
Bringing prey into the roost	04:57:00
Bringing prey into the roost	04:59:00
Bringing prey into the roost	04:22:00
Eating a prey item	01:39:00	18
Eating a prey item	01:11:00
Eating a prey item	04:02:00
Eating a prey item	00:09:00
Eating a prey item	00:22:00
Eating a prey item	03:10:00
Eating a prey item	03:56:00
Eating a prey item	19:32:00
Eating a prey item	20:40:00
Eating a prey item	23:31:00
Eating a prey item	00:55:00
Eating a prey item	02:49:00
Eating a prey item	22:30:00
Eating a prey item	19:30:00
Eating a prey item	00:30:00
Eating a prey item	23:30:00
Eating a prey item	00:29:00
Eating a prey item	21:30:00
Play (object play)	21:45:00	4
Play (object play)	21:47:00
Play (object play)	02:52:00
Play (object play)	00:47:00
Play (food play)	18:54:00	4
Play (food play)	18:22:00
Play (food play)	18:28:00
Play (food play)	03:17:00
Play (social play)	00:47:00	5
Play (social play)	23:22:00
Play (social play)	23:57:00
Play (social play)	03:52:00
Play (social play)	03:59:00
Food check	01:49:00	4
Food check	02:26:00
Food check	18:51:00
Food check	00:20:00
