# Supplementary material for: Cooperative behaviors and social interactions in the carnivorous bat Vampyrum spectrum
Source: PLoS One. 2025 Aug 20;20(8):e0321338. doi: 10.1371/journal.pone.0321338 (PMC12367153; doi:10.1371/journal.pone.0321338)
Supplement: S2 Table — Pixel measurements for calculating the eye distance. (XLSX) [file pone.0321338.s010.xlsx]

## Sheet: Tabelle1
Aproching bat (distance in pixel)	Prey carrying bat (distance in pixel)
23.3	26.1
22.8	24.1
15	17
22.2	25
19.1	20.2
28.1	36.2
27.3	28.4
28.5	38.3
		T-statistic: -3.0269391643581383
		P-value: 0.01919733305876659
		There is a significant difference between the two conditions (reject null hypothesis).
		Wilcoxon statistic: 0.0
		Wilcoxon p-value: 0.0078125
		There is a significant difference between the two conditions (reject null hypothesis) based on the Wilcoxon test.
	Where the probability density function (PDF) is wider, the value occurs more frequently (with a higher probability). Where the PDF is narrower, the value occurs less frequently (lower probability).
	Violin plots include a boxplot, and identifies the minimum, first quartile, median, third quartile, and maximum in the same way that a boxplot does
	several lines sloping upwards from left to right, indicating that for most bats, eye distances increase when carrying prey
