# Supplementary material for: Cooperative behaviors and social interactions in the carnivorous bat Vampyrum spectrum
Source: PLoS One. 2025 Aug 20;20(8):e0321338. doi: 10.1371/journal.pone.0321338 (PMC12367153; doi:10.1371/journal.pone.0321338)
Supplement: S3 Table — Time stamps indicating when and how many bats left or returned to the roost based on video recordings. Potential simultaneous departures and subsequent returns are highlighted using a consistent color scheme. (XLSX) [file pone.0321338.s011.xlsx]

## Sheet: Sheet1
	date	video no.	time	number of individuals	comment
Leaving the roost together	05.01.24	139	18:38 Uhr	2-3
Leaving the roost together	17.12.23	6	21:04 Uhr	4	all fly out together and half an hour later two bats come back at the same time (no.7)
Leaving the roost together	18.12.23	13	00:14 Uhr	3	one bat stays in the roost
Leaving the roost together	18.12.23	14	00:15 Uhr	1	Continuation of video before, last bat leaves also the roost, just 30 seconds later
Leaving the roost together	18.12.23	17	00:48 Uhr	2
Leaving the roost together	20.12.23	59	23:58 Uhr	2
Leaving the roost together	22.12.23	70	01:41 Uhr	2
Leaving the roost together	07.12.23	18	20:45 Uhr	2
Leaving the roost together	07.12.23	21	22:02 Uhr	3
Leaving the roost together	11.12.23	54	18:23 Uhr	2
Leaving the roost together	12.12.23	65	21:28 Uhr	min. 3
Leaving the roost together	13.12.23	69	00:01 Uhr	3
Leaving the roost together	13.12.23	74	01:53 Uhr	2	one bat stays in the roost
Leaving the roost together	13.12.23	79	21:42 Uhr	4
Leaving the roost together	28.11.23	27	18:04 Uhr	3
Leaving the roost together	30.11.23	49	18:06 Uhr	2
Leaving the roost together	18.11.23	41	22:14 Uhr	2	one bat stays in the roost
Leaving the roost together	16.11.23	24	22:03 Uhr	4
Leaving the roost together	15.11.23	14	21:11 Uhr	3	one bat stays in the roost
Leaving the roost together	11.11.23	114	18:42 Uhr	2	two bats stay at the roost
Leaving the roost together	09.11.23	75	18:01 Uhr	4
Leaving the roost together	08.11.23	55	18:18 Uhr	3	one bat stays in the roost
Coming back into the roost together	27.12.23	35	18:52 Uhr	2
Coming back into the roost together	03.01.24	107	00:20 Uhr	2
Coming back into the roost together	06.01.24	148	00:40 Uhr	2
Coming back into the roost together	17.12.23	7	21:32 Uhr	2
Coming back into the roost together	17.12.23	9	21:41 Uhr	2	the 2 last bats enter the roost together, after 10 minutes before the first 2 returned to the roost together
Coming back into the roost together	18.12.23	15	00:47 Uhr	3	one bat is already in the roost, two bats enter at the same time
Coming back into the roost together	07.12.23	20	21:01 Uhr	2	one bat is already in the roost
Coming back into the roost together	13.12.23	73	00:58 Uhr	2	the other two bats are already in the roost
Coming back into the roost together	13.12.23	80	22:28 Uhr	2
Coming back into the roost together	23.11.23	6	03:13 Uhr	2
Coming back into the roost together	20.11.23	56	00:16 Uhr	2
Coming back into the roost together	19.11.23	44	02:28 Uhr	min. 2	it is not clear to tell if three bats come back from foraging or just two and one is just greeting the two entering bats
Coming back into the roost together	19.11.23	53	22:08 Uhr	2
Coming back into the roost together	18.11.23	42	23:00 Uhr	2
Coming back into the roost together	16.11.23	22	00:24 Uhr	2	two bats already in the roost
Coming back into the roost together	11.11.23	111	00:13 Uhr	2
Coming back into the roost together	11.11.23	123	22:02 Uhr	2
Coming back into the roost together	10.11.23	109	23:06 Uhr	2
